# Supplementary material for: Genetic control of root architectural plasticity in maize
Source: J Exp Bot. 2020 Feb 21;71(10):3185–97. doi: 10.1093/jxb/eraa084 (PMC7260711; doi:10.1093/jxb/eraa084)
Supplement: eraa084_suppl_Supplementary_Tables_S1_S10 [file eraa084_suppl_supplementary_tables_s1_s10.xlsx]

## Sheet: Table 1 AZ Genotypes
07108Vbt
33-16
4226
4578_INBRED
4722
4F-35_BK
4F-403_JV_15
4N506
A
A15
A171
A208
A239
A258
A305
A321
A322
A334
A344
A374
A401
A415-1-3_INBRED
A548
A554
A556
A572
A619
A627
A632
A634
A635
A641
A648
A659
A662
A663
A672
A673
A674
A679
A680
A682
A71
A797NW
A96
AS5707
AS6103
AusTRCF_306238
B-28
B10
B101
B104
B105
B106
B107
B108
B109
B110
B111
B112
B113
B114
B115
B119
B121
B14A
B164
B2
B37
B46
B57
B64
B65
B68
B7
B70
B73
B73Htrhm
B75
B76
B77
B79
B84
B85
B87
B90
B91
B98
B99
Bei_10_=_North_10
C103
C123
C68
CG108
CH157
CH701-30
CH711-10
CH753-4
CI_21E
CI_40H
CI_540
CI_91B
CM105
CM37
CM7
CM99
CO106
CO192
CO245
CO255
CO256
CO257
CR_22_INBRED
CR14
CR1HT
CSJ3
DE1
DE3
DE811
DJ7
DK2FACC
DK4676A
DK6M502
DK78002A
DK78010
DK78371A
DK78551S
DK87916W
DKHB8229
DKHBA1
DKIBB14
DKIBB15
DKMBNA
DKMBPM
DKMDF-13D
DKPB80
Eng-Li_Chih
F2834T
F42
F431
FR19
G22_T122
H105W
H110
H113
H114
H121
H122w
H124w
H49
H5
H84
H95
H96
H99
HP72-11
Huobai
I29
Ia5125B
IDS28
IDS69
IDS91
INBRED_141
INBRED_2-687
INBRED_305
INBRED_309
INBRED_321
J47
J8606
K150
K4
K41
K47
L_127
L_135
L_139
L317
LH119
LH123HT
LH143_(Maintainer)
LH145
LH146Ht
LH149
LH156
LH160
LH162
LH190
LH194
LH205
LH51
LH54
LH59
LH74
LH82
LH85
LH93
LP1_NR_Ht
LP5
Mo17
Mo1W
Mo24W
Mo45
Mo46
Mo5
Mo7
MoG
MS116
MS153
MS200
MS211
MS221
MS222
MS223
MS224
MS225
MS226
MS24A
MS71
N192
N193
N197
N199
N200
N211
N215
N218
N28
N28Ht
N501
N523
N538
N540
N542
N545
NC230
NC232
NC250
NC264
NC290A
NC294
NC302
NC306
NC310
NC318
NC326
NC328
NC344
NC348
NC362
NC364
NC368
NC412
NC472
ND167
ND230
ND246
ND249
ND251
ND259
ND260
ND262
ND265
NK740
NK794
NORTH_7
NY_159_(Neveh_Yaar)
NY6371
Ny821
Oh33
Oh40B
Oh43E
Os420
P39
PH207
PHB09
PHB47
PHBA6
PHG35
PHG39
PHG71
PHG72
PHG80
PHG83
PHG86
PHJ31
PHJ33
PHJ40
PHJ75
PHK35
PHK76
PHM10
PHM57
PHN11
PHN73
PHP02
PHP55
PHP60
PHP85
PHR36
PHR55
PHR62
PHR63
PHT22
PHT55
PHT69
PHV37
PHV53
PHV63
PHVA9
PHW03
PHW17
PHW43
PHW65
PHWG5
R101
R113
R134
R168
R181B
R197
R226
R227
R229
R30
R4
R53
R78
RS_710
SD101
SD102
SD107
SD15
SD40
SD42
Seagull_Seventeen
Sg_1533
T8
Tr
TZU-CHIAO-HSI-WU_105
Va102
Va14
Va17
Va22
Va35
Va38
Va59
Va99
W117HT
W182B
W182BN
W22
W23
W24
W32
W37A
W552
W602S
W603S
W604S
W605S
W64A
W703
W809G
W810G
W811G
W812G
W813G
W814G
W817G
W818G
W819G
W821G
W8555
WIL900
WIL901
WIL903
WR3
WU-TAN-TZAO
WXB6
YANG
YE-CHI-HUNG
YE_4
Yong_28

## Sheet: Table 2 SA Genotypes
802
5220
4f234bx4
4f306108
4f35bk
4f403jv15
a
a12
a15
a155
a171
a188
a208
a239
a258
a272
a305
a321
a322
a334
a344
a374
a385
a401
a41513inbred
a427
a4415
a508
a548
a554
a556
a572
a619
a627
a632
a634
a635
a641
a648
a649
a651
a654
a659
a661
a663
a672
a673
a674
a679
a680
a682
a71
a73
a797nw
a96
ar228
as5707
as6103
austrcf306238
b10
b101
b103
b104
b105
b106
b107
b108
b109
b110
b111
b112
b113
b114
b115
b118
b119
b120
b121
b14a
b164
b18inbrfrsupergold
b2
b21
b28
b37
b42
b46
b47
b52
b54
b57
b64
b65
b66
b68
b7
b70
b73
b73htrhm
b75
b76
b77
b79
b8
b84
b85
b87
b88
b90
b91
b96
b97
b98
b99
bei10north10
c102
c103
c123
c15
c42
c49a
c68
ca4
cg10
cg102
cg106
cg108
cg65
ch157
ch70130
ch71110
ch7534
ch9
check
chitan120
ci1872
ci21e
ci31a
ci40h
ci540
ci64
ci7
ci82b
ci91b
cl17
cl18
cl22
cl27
cm105
cm174
cm37
cm48
cm7
cm99
cml103
cml108
cml220
cml228
cml247
cml277
cml322
cml333
cml52
cml69
cml91
cmv3
co106
co109
co117
co125
co158
co192
co216
co236
co237
co245
co255
co256
co257
co258
cr1ht
cr22inbred
csj3
cst3
de1
de2
de3
de4
de811
dj7
dk4676a
dk78002a
dk78010
dk78371a
dkfapw
dkfbhj
dkhba1
dkib014
dkib02
dkmbna
dkmbpm
dkmfd13d
dkpb80
e2558w
east028
englichih
ep1
f115
f2
f2834t
f42
f431
f44
f7
fc46
fr19
g14t133
g22t122
g3t5a
g80
g801
ge129
ge54
h105w
h110
h113
h114
h121
h122w
h124w
h14
h301
h42
h49
h5
h52
h71
h84
h91
h95
h96
h99
hi26
hi28
hp301
hp7211
hua94inbred
huanyao
huobai
hy
i159
i205
i29
ia2132
ia5125
ia5125b
ids28
ids69
ids91
ii14h
il101
il101t
il14h
il677a
il778d
inb101lfy/lfya632xm16s5
inb101lfylfya632xm16s5
inbred109
inbred141
inbred2687
inbred305
inbred309
inbred321
j47
k148
k150
k155
k201
k4
k41
k47
k55
k64
ki11
ki21
ki3
ki43
ko679y
kung70
ky21
ky226
ky228
l289
l317
l578
lh1
lh119
lh123ht
lh143maintainer
lh145
lh146ht
lh149
lh156
lh38
lh39
lh51
lh54
lh59
lh60
lh61
lh74
lh82
lh85
lh93
lp1nrht
lp5
m14
m162w
m37w
mef156552
mo13
mo15w
mo16w
mo17
mo1w
mo23w
mo24w
mo28w
mo3
mo30w
mo39
mo44
mo45
mo46
mo47
mo5
mo7
mo8w
mog
mol8w
mp339
ms106
ms116
ms12
ms132
ms1334
ms142
ms153
ms200
ms211
ms221
ms222
ms223
ms224
ms225
ms226
ms24a
ms67
ms71
ms72
mt42
n192
n193
n197
n199
n200
n201
n209
n211
n215
n216
n217
n218
n28
n28ht
n501
n523
n527
n534
n538
n540
n542
n545
n6
n7a
nc13
nc222
nc230
nc232
nc236
nc250
nc258
nc260
nc262
nc264
nc268
nc290a
nc292
nc294
nc296a
nc298
nc302
nc304
nc306
nc310
nc312
nc314
nc316
nc318
nc320
nc322
nc324
nc326
nc328
nc330
nc332
nc334
nc338
nc340
nc342
nc344
nc348
nc350
nc352
nc354
nc356
nc358
nc360
nc362
nc364
nc366
nc368
nc372
nc412
nc472
nd1
nd101
nd167
nd230
nd245
nd246
nd247
nd249
nd251
nd259
nd260
nd262
nd265
nd283
nk740
nk778
nk794
nk807
nkh8431
nks8324
nks8326
no1266inbred
no380
north7
np87
np871
ny159nevehyaar
ny166nevehyaar
ny6371
nyrd4058
oc19
oh33
oh40b
oh43
oh43e
oh603
oh7
oh7b
os420
os426
p39
pa392
pa405
pa468
pa762
pa778
pa875
pa880
pa891
pa91
ph207
phb09
phb47
phg29
phg35
phg39
phg47
phg50
phg71
phg72
phg80
phg801
phg86
phj40
phk42
phk76
phn11
phr36
pht55
pht77
phv63
phw17
phw65
phz51
q381
r101
r109b
r113
r134
r168
r177
r1818
r181b
r197
r225
r226
r227
r229
r30
r4
r53
r71
r78
s56
sa24
sd101
sd102
sd107
sd15
sd40
sd42
sd44
seagull17
seagullseventeen
sg1533
sg18
sg30a
t141
t146
t232
t234
t242
t8
t9
tr
tx303
tzi8
tzuchiaohsiwu105
u123
u267y
va102
va14
va17
va22
va26
va35
va38
va52
va59
va85
va99
vaw6
w117ht
w153r
w182b
w182bn
w182e
w22
w23
w24
w32
w37a
w401
w552
w59e
w601s
w602s
w603s
w604s
w6055
w605s
w606s
w607s
w608s
w609s
w610s
w611s
w612s
w64a
w701bc
w703
w7151
w802g
w803g
w804g
w805g
w806g
w807g
w808g
w809g
w810g
w811g
w812g
w813g
w814g
w815g
w816g
w817g
w818g
w819g
w820g
w821g
w85
w9
wd
wf9
wr3
wutantzao
wxb6
x04033v
x07108vbt
x3316
x3811
x4226
x4554inbred
x4578inbred
x4722
x52220
x802
yang
ye4
yechihung
yellow34
ying55
yong28
yu796ns

## Sheet: Table 3 Summary Statistics
			LL	ANGLE	DISTLAT	BF	BIO_VEG	YIELD
Arizona	WW	Mean	160.635	55.4382	25.7423	6.06439	69.4	86.38
		Max	361.529	79.329	51.449	34.99	226.34	387.3
		Min	22.2907	0.436919	0	0.443634	3.57	0
	WS	Mean	159.12	52.8365	25.7678	6.29759	54.5	51.56
		Max	361.529	80.9394	51.498	34.4069	221.34	336.6
		Min	23.5065	17.9912	0	0.451628	1.48	0
			LL	ANGLE	DISTLAT	BF	PLANT HEIGHT	YIELD
South Africa	WW	Mean	154	90	42.7	11.25	76.6	76.66
		Max	161	60.6	46.5	36	157	299.63
		Min	151	10	40.3	0	18	0

## Sheet: Table 4 ANOVA
	ANGLE	LL	BF	DISTLAT
Treatment	14.835***	0.252NS	0.422NS	0.052NS
Replication	5.317*	0.164NS	0.422NS	0.149NS
Genotype	1.42***	0.977NS	0.945NS	0.934NS
Genotype*Treatment	<2e-16***	<2e-16***	<2e-16***	0.466NS
	*** p<0.05
	NS (not significant) P>0.05

## Sheet: Table 5 Allometry
	Water-stressed						Well-Watered
	BIO_VEG			YIELD			BIO_VEG			YIELD
	R2	α	p	R2	α	p	R2	α	p	R2	α	p
LL	0.001351	-0.04909	0.4863	0.006043	-0.2692	0.1405	0.001129	0.0319	0.5246	3.777e-05	0.01493	0.9074
DISTLAT	0.004005	-0.03856	0.2304	1.193e-05	0.005456	0.9479	0.0003828	-0.007119	0.711	0.0003094	-0.01637	0.7391
BF	0.002034	-0.03823	0.3929	2.152e-07	0.00102	0.993	4.082e-05	0.00359	0.9037	0.0006791	-0.03746	0.6217
ANGLE	0.00516	0.1419	0.1732	0.005098	0.3657	0.1759	0.006993	0.11445	0.1127	0.002401	0.1715	0.3532

## Sheet: Table 6 WS AZ
SNP	Co-localization with other Groups	P.value	maf	effect	trait	Chr.	Start	Stop	V4 Gene Model	V3 Gene Model	MapMan Annotation	Maize Functional Annotation
rs2_6411189		5.09435e-10	0.0181818	13.6565	BF	2	6409519	6412809	Zm00001d002128	GRMZM2G004590	not assigned.unknown	Shikimate kinase
rs2_229771601		3.8465e-08	0.442857	-8.10495	LL	2	229771464	229779665	Zm00001d007366	GRMZM2G094978	not assigned.unknown	Protein cbbY
rs8_91082382		1.21438e-11	0.0103896	-22.0782	BF	8	91082108	91093443	Zm00001d009941	GRMZM2G104133	RNA.regulation of transcription.bZIP transcription factor family	BZIP transcription factor bZIP109
rs8_94988094		1.03821e-09	0.012987	-18.4979	BF	8	94987331	94992881	Zm00001d010009	GRMZM2G119169	not assigned.unknown	60S ribosomal protein L17
rs8_140403416		5.53639e-13	0.0103896	-24.7477	BF	8	140403097	140406939	Zm00001d011145	AC207342.3_FG007	protein.degradation.ubiquitin.E3.SCF.FBOX	F-box domain containing protein
rs5_3621613		6.27427e-08	0.0103896	-13.5423	BF	5	3621250	3622125	Zm00001d013042	GRMZM2G025164	not assigned.unknown	DUF868 domain containing protein
rs5_202751412		7.22777e-08	0.345455	-8.21187	LL	5	202751395	202752915	Zm00001d017638	GRMZM2G081603	not assigned.unknown	DUF247 domain containing protein
rs5_214694251		7.50319e-11	0.480519	9.99723	LL	5	214694032	214695978	Zm00001d018119	GRMZM2G045883	RNA.regulation of transcription.bHLH,Basic Helix-Loop-Helix family	Helix-loop-helix DNA-binding domain containing protein
rs7_145766958		5.78777e-09	0.012987	35.837	LL	7	145766119	145767552	Zm00001d021200	GRMZM2G020740	lipid metabolism.FA synthesis and FA elongation.beta ketoacyl CoA synthase	3-ketoacyl-CoA synthase
rs10_140620042	PL	1.06283e-13	0.0103896	-19.5824	BF	10	140619551	140620363	Zm00001d026191	GRMZM2G080516	RNA.regulation of transcription.AP2/EREBP, APETALA2/Ethylene-responsive element binding protein family	Ethylene responsive protein
rs1_8701768		1.64702e-11	0.0311688	-11.4309	BF	1	8701300	8702856	Zm00001d027599	GRMZM2G323830	misc.cytochrome P450	Cytochrome P450 family protein
rs1_162456584		4.8928e-08	0.135065	5.48814	DISTLAT	1	162455095	162458202	Zm00001d030837	GRMZM2G048140	not assigned.unknown	Lipase
rs1_224071462		3.49487e-08	0.28961	-8.86801	LL	1	224070486	224071572	Zm00001d032366	GRMZM2G101130	not assigned.unknown	Conserved gene of unknown function
rs4_234742348		1.17978e-09	0.0155844	-12.0083	BF	4	234742154	234742759	Zm00001d053568	GRMZM2G154505	not assigned.unknown	DUF3511 domain containing protein
rs4_238377086		1.56973e-13	0.24026	-2.863	ANGLE	4	238375990	238382185	Zm00001d053662	GRMZM2G030265	cell wall.degradation.pectate lyases and polygalacturonases	Exopolygalacturonase

## Sheet: Table 7 WW AZ
SNP	Co-localization with other Groups	P.value	maf	effect	trait	Chr.	Start	Stop	V4 Gene Model	V3 Gene Model	MapMan Annotation	Maize Functional Annotation
rs5_72640242		5.66429e-10	0.18961	-2.41041	ANGLE	5	72637263	72641035	Zm00001d015020	GRMZM2G068277	not assigned.unknown	Conserved gene of unknown function
rs7_26993291		8.51251e-09	0.197403	-1.93064	ANGLE	7	26986086	26993698	Zm00001d019311	GRMZM2G016958	hormone metabolism.auxin.synthesis-degradation	IAA-amino acid hydrolase ILR1-like 7
rs3_228212887		1.10034e-08	0.0181818	5.96411	ANGLE	3	228211851	228213968	Zm00001d044441	GRMZM2G143234	mitochondrial electron transport / ATP synthesis.F1-ATPase	ATP synthase epsilon chain, mitochondrial
rs2_178058408		4.9629e-25	0.0103896	-30.6987	BF	2	178058279	178065291	Zm00001d005539	GRMZM2G047095	tetrapyrrole synthesis.ferrochelatase	Ferrochelatase
rs4_200791010		3.42007e-19	0.0103896	23.7703	BF	4	200790947	200793361	Zm00001d052785	GRMZM2G014004	protein.degradation	UBX domain containing protein
rs7_154091769		3.16344e-17	0.012987	-22.768	BF	7	154089912	154092986	Zm00001d021494	GRMZM2G416484	not assigned.unknown	Anthranilate phosphoribosyltransferase
rs3_205154265		3.84038e-11	0.0103896	-20.8919	BF	3	205152631	205154600	Zm00001d043612	GRMZM2G099166	development.unspecified	Conserved gene of unknown function
rs2_145374561		3.08003e-09	0.0155844	39.2511	BF	2	145357641	145376160	Zm00001d004861	GRMZM2G057078	RNA.regulation of transcription.unclassified	PHD-finger family protein
rs2_16448345		8.70158e-09	0.012987	-10.1697	BF	2	16448127	16456419	Zm00001d002600	GRMZM2G080156	not assigned.unknown	polyprenol reductase 1
rs8_179051818		1.13957e-08	0.0233766	-13.7638	BF	8	179050887	179052423	Zm00001d012709	GRMZM2G160444	not assigned.unknown	Myosin heavy chain
rs5_69105355		2.32269e-08	0.0155844	-12.8608	BF	5	69105228	69108023	Zm00001d014938	GRMZM2G111760	RNA.regulation of transcription.Trihelix, Triple-Helix transcription factor family	DNA-binding protein DF1
rs8_12514494		4.11717e-08	0.0181818	-9.03533	BF	8	12513751	12515017	Zm00001d008546	GRMZM2G081892	RNA.regulation of transcription.AP2/EREBP, APETALA2/Ethylene-responsive element binding protein family	AP2 domain containing protein
rs3_155496695		4.53588e-08	0.012987	-19.6892	BF	3	155486059	155497682	Zm00001d042189	GRMZM2G396550	transport.potassium	Potassium transporter 2
rs9_8480637		6.07492e-08	0.025974	-7.128	BF	9	8477460	8482074	Zm00001d044970	GRMZM2G070315	protein.postranslational modification	Tyrosine specific protein phosphatase family protein
rs4_3575858		1.43859e-13	0.0441558	-11.8633	DISTLAT	4	3574390	3576530	Zm00001d048702	GRMZM2G167549	misc.misc2	Cytochrome P450 CYP71C2v2
rs3_233865135		6.47064e-09	0.0935065	6.42053	DISTLAT	3	233863012	233866099	Zm00001d044644	GRMZM2G181081	protein.postranslational modification	CIPK 1
rs9_18914137		3.40074e-08	0.336364	-4.01762	DISTLAT	9	18913946	18922479	Zm00001d045320	GRMZM2G098721	not assigned.unknown	Transcription elongation factor 1
rs6_62958389		3.58052e-08	0.0181818	-33.3664	LL	6	62958250	62958990	Zm00001d035963	GRMZM2G400718	not assigned.unknown	Conserved gene of unknown function
rs10_4290834		5.07888e-08	0.0233766	-30.0146	LL	10	4288877	4292640	Zm00001d023378	GRMZM2G004445	not assigned.unknown	DUF231 domain containing protein

## Sheet: Table 8 Stress PL
SNP	Co-localization with other Groups	P.value	maf	effect	trait	Chr.	Start	Stop	V4 Gene Model	V3 Gene Model	MapMan Annotation	Maize Functional Annotation
rs1_67229270		6.57277e-09	0.0545455	-0.100342	ANGLE	1	67228813	67231314	Zm00001d029356	GRMZM2G336824	not assigned.unknown	O-methyltransferase ZRP4
rs10_136253470		2.42692e-12	0.0103896	3.72928	BF	10	136253289	136260329	Zm00001d026022	GRMZM2G031326	not assigned.unknown	Nucleolar complex protein 4
rs8_96824771		1.28552e-10	0.0103896	3.21389	BF	8	96823511	96826858	Zm00001d010048	GRMZM2G006745	not assigned.unknown	DRE-binding protein 1a
rs2_151850492		1.62496e-10	0.0103896	3.54607	BF	2	151850327	151853942	Zm00001d004977	GRMZM2G424491	protein.assembly and cofactor ligation	Cytochrome c-type biogenesis ccda-like chloroplastic protein 2
rs4_157204780		7.24583e-10	0.0493506	-1.40546	BF	4	157204494	157214368	Zm00001d051404	GRMZM2G093316	protein.postranslational modification	ATP binding protein
rs5_102367449		7.35512e-09	0.0155844	-2.37503	BF	5	102367242	102368549	Zm00001d015636	GRMZM2G137507	misc.GDSL-motif lipase	Anther-specific proline-rich protein APG
rs2_46118608		1.25907e-08	0.0233766	1.59143	BF	2	46118394	46119560	Zm00001d003499	GRMZM2G160966	protein.degradation.ubiquitin.E3.RING	RING/c3HC4/PHD zinc finger
rs10_140620042	WS	1.50115e-08	0.0103896	-3.36975	BF	10	140619551	140620363	Zm00001d026191	GRMZM2G080516	RNA.regulation of transcription.AP2/EREBP, APETALA2/Ethylene-responsive element binding protein family	Ethylene responsive protein
rs4_183481651		2.08381e-08	0.012987	2.73144	BF	4	183479773	183481948	Zm00001d052215	GRMZM2G042582	redox.thioredoxin	Adenosine 5'-phosphosulfate reductase 3
rs6_155618431		4.79891e-42	0.0103896	5.47693	DISTLAT	6	155615722	155618715	Zm00001d038366	GRMZM2G059637	lipid metabolism.Phospholipid synthesis
rs3_232901707		4.50083e-30	0.0103896	-3.87693	DISTLAT	3	232900773	232906239	Zm00001d044593	GRMZM2G344924	protein.targeting.nucleus
rs3_21324034		1.45263e-14	0.0103896	2.12854	DISTLAT	3	21323159	21327454	Zm00001d039975	GRMZM2G098088	not assigned.unknown
rs7_2700990		6.51006e-13	0.0181818	-1.38884	DISTLAT	7	2698898	2701382	Zm00001d018696	AC177897.2_FG022	misc.oxidases - copper, flavone etc.
rs8_146189674		7.33034e-12	0.0103896	1.52105	DISTLAT	8	146189282	146189740	Zm00001d011303	GRMZM2G310158	not assigned.unknown
rs10_81910361		3.1078e-11	0.012987	1.44851	DISTLAT	10	81909922	81912952	Zm00001d024644	GRMZM2G112764	RNA.regulation of transcription.MYB-related transcription factor family
rs1_162456596		1.93276e-10	0.135065	-0.363001	DISTLAT	1	162455095	162458202	Zm00001d030837	GRMZM2G048140	not assigned.unknown
rs6_134244250		4.30295e-09	0.0571429	0.201693	LL	6	134242491	134244435	Zm00001d037694	GRMZM2G124890	hormone metabolism.cytokinin.signal transduction

## Sheet: Table 9 WW SA
SNP	Co-localization with other Groups	P.value	maf	effect	trait	Chr.	Start	Stop	V4 Gene Model	V3 Gene Model	MapMan Annotation	Maize Functional Annotation
rs5_12329441		5.96e-08	0.0943775	-0.0446905	BF	5	12329441	12329441	Zm00008a019570	GRMZM2G090435	not assigned.unknown	Putative uncharacterized protein Z195D10.15
rs7_167373331		1.55e-12	0.257028	-0.0425813	BF	7	167373331	167373331	Zm00008a029231	GRMZM2G172657	RNA.regulation of transcription.GRAS transcription factor family	hypothetical protein LOC100383480
rs5_221524287		1.53e-08	0.443775	-0.0294929	BF	5	221524287	221524287	Zm00008a023337	GRMZM2G143651	mitochondrial electron transport / ATP synthesis.NADH-DH.localisation not clear	LOC100282690
rs2_33549219		1.71e-08	0.0140562	-2.59012	ANGLE	2	33549219	33549219	Zm00008a006964	GRMZM2G164036	misc.misc2	Cytochrome P450 CYP71C36
rs5_179887693		3.32e-09	0.164659	-0.928431	ANGLE	5	179887693	179887693	Zm00008a022107	GRMZM2G072146	protein.degradation.ubiquitin.ubiquitin protease	hypothetical protein LOC100194291
rs2_195231445		2.05e-09	0.415663	0.682264	ANGLE	2	195231445	195231445	Zm00008a009113	GRMZM2G080439	protein.degradation.ubiquitin.E3.HECT	Putative uncharacterized protein
rs3_198495671		1.71e-08	0.146586	0.798228	ANGLE	3	198495671	198495671	Zm00008a013764	GRMZM2G014833	protein.postranslational modification	protein kinase PK4
rs5_62834859		4.21e-08	0.251004	-0.018678	DISTLAT	5	62834859	62834859	Zm00008a020585	GRMZM2G158131	not assigned.unknown	hypothetical protein LOC100277030
rs1_196931178		5.77e-08	0.146586	0.0222338	DISTLAT	1	196931178	196931178	Zm00008a003369	GRMZM2G041262	development.unspecified
rs10_2747551		1.07e-16	0.0100402	-0.130898	LL	10	2747551	2747551	Zm00008a036370	GRMZM2G356817	stress.biotic	NA
rs2_17558218		3.82e-10	0.0120482	0.0877622	LL	2	17558218	17558218	Zm00008a038526	GRMZM2G076841	stress.abiotic.drought/salt
rs3_162016086		9.31e-14	0.463855	-0.0251132	LL	3	162016086	162016086	Zm00008a012918	GRMZM2G129155	misc.dynamin	hypothetical protein LOC100383931
rs3_228983586		1.27e-08	0.146586	0.0249849	LL	3	228983586	228983586	Zm00008a014629	GRMZM2G001296	not assigned.unknown	hypothetical protein LOC100278657

## Sheet: Table 10 ENV PL
SNP	Co-localization with other Groups	P.value	maf	effect	trait	Chr.	Start	Stop	V4 Gene Model	V3 Gene Model	MapMan Annotation	Maize Functional Annotation
rs3_220678235		1.76e-08	0.0103896	0.197117	ANG	3	220678235	220678235	Zm00008a014370	GRMZM2G014395	misc.cytochrome P450	Cytochrome P450
rs3_235440040		1.86e-08	0.276623	0.0404997	ANG	3	235440040	235440040	Zm00008a014805	GRMZM2G092021	not assigned.unknown	Hydrolase, alpha/beta fold family protein
rs10_147942678		5.4e-08	0.35974	0.0369137	ANG	10	147942678	147942678	Zm00008a038792	GRMZM2G124495	RNA.regulation of transcription.G2-like transcription factor family, GARP	Transcription factor
rs1_269356988		4.36e-09	0.204301	0.00686182	BF	1	269356988	269356988	Zm00008a004925	GRMZM2G031022	RNA.regulation of transcription.putative transcription regulator	Conserved gene of unknown function
rs1_17700041		2.01e-08	0.078853	-0.127238	LL	1	17700041	17700041	Zm00008a000537	GRMZM2G115105	transport.misc	Transparent testa 12 protein
